# Supplementary material for: Synergistic Engineering of CoO/MnO Heterostructures Integrated with Nitrogen-Doped Carbon Nanofibers for Lithium-Ion Batteries
Source: Molecules. 2024 May 9;29(10):2228. doi: 10.3390/molecules29102228 (PMC11123785; doi:10.3390/molecules29102228)
Supplement: Supplementary file 1 [file molecules-29-02228-s001.zip]

Archive with 1 entries (1 files):
- molecules-2997046-supplementary.pdf
